# Supplementary material for: A Validated HPLC-PDA-HRMS Method to Investigate the Biological Stability and Metabolism of Antiparasitic Triterpenic Esters
Source: Molecules. 2021 Nov 26;26(23):7154. doi: 10.3390/molecules26237154 (PMC8659078; doi:10.3390/molecules26237154)
Supplement: Supplementary file 1 [file molecules-26-07154-s001.zip]

Archive with 1 entries (1 files):
- molecules-1457435-supplementary.pdf
